# Supplementary material for: Differential expression of extracellular matrix components in the Fallopian tubes throughout the menstrual cycle
Source: Reprod Biol Endocrinol. 2012 Aug 16;10:56. doi: 10.1186/1477-7827-10-56 (PMC3489778; doi:10.1186/1477-7827-10-56)
Supplement: Additional file 1 — Table S1. Gene expression levels of 84 genes related with extracellular matrix and adhesion proteins. The expresión levels in the diferentes phases of the menstrual cycle were expressed using 2-ΔCT formula (Columns B to D). The fold of changes in each phase is indicated in the columns E, F, G and was calculated with the 2-ΔΔCT algorism. [file 1477-7827-10-56-S1.xls]

## Sheet: Hoja1
	2^-ΔCt			Fold Up- or Down-Regulation
GENE	follicular Phase	periovulatory Phase	lutheal Phase	periovulatory / follicular phase	lutheal / periovulatory phase	follicular / lutheal phase
ADAMTS1	0.183982	0.45361	0.88027	2.46552	-1.13601	-1.68295
ADAMTS13	0.00374934	0.0131811	0.997405	3.51557	-1.0026	1.18272
ADAMTS8	0.016562	0.0261197	0.988586	1.57708	-1.01155	-1.66856
CD44	0.496354	0.711967	0.708896	1.4344	-1.41064	-1.68117
CDH1	0.720175	0.658295	0.607024	-1.094	-1.64738	-1.27461
CNTN1	0.00395531	0.00896209	0.997262	2.26583	-1.00275	-1.02022
COL11A1	0.000186333	0.000303256	0.999871	1.62749	-1.00013	-2.38928
COL12A1	0.20928	0.279735	0.864969	1.33665	-1.15611	1.09178
COL14A1	0.0713675	0.165426	0.951735	2.31795	-1.05071	-1.38518
COL15A1	0.0785561	0.120218	0.947005	1.53034	-1.05596	-1.42376
COL16A1	0.134764	0.17755	0.910819	1.31749	-1.09791	1.18581
COL1A1	0.352471	0.479323	0.783242	1.3599	-1.27675	1.01227
COL4A2	0.544831	0.930559	0.685472	1.70798	-1.45885	-1.44666
COL5A1	0.119219	0.199931	0.920686	1.677	-1.08615	-1.08788
COL6A1	1.19241	2.11072	0.437572	1.77013	-2.28534	-1.34682
COL6A2	0.208847	0.47952	0.865228	2.29603	-1.15576	1.03161
COL7A1	0.00761171	0.0244343	0.994738	3.2101	-1.00529	1.32065
COL8A1	0.000776617	0.00168643	0.999462	2.1715	-1.00054	2.15931
VCAN	0.0155977	0.02441	0.989247	1.56497	-1.01087	-1.57599
CTGF	0.107152	0.213857	0.928419	1.99583	-1.0771	-1.86906
CTNNA1	0.997836	1.12649	0.500751	1.12893	-1.997	-1.38807
CTNNB1	0.501904	0.582962	0.706174	1.1615	-1.41608	5.44598
CTNND1	0.486332	0.640212	0.713838	1.31641	-1.40088	-1.18071
CTNND2	0.00631606	0.00730813	0.995632	1.15707	-1.00439	-2.22303
ECM1	0.0338127	0.0630056	0.976835	1.86337	-1.02371	-1.40007
FN1	0.405089	0.644521	0.75519	1.59106	-1.32417	-1.12825
HAS1	0.0007393	0.00144559	0.999488	1.95536	-1.00051	-1.22792
ICAM1	0.0259124	0.0544643	0.982199	2.10186	-1.01812	1.23888
ITGA1	0.0802631	0.143909	0.945885	1.79296	-1.05721	4.25383
ITGA2	0.0297961	0.0408416	0.979559	1.3707	-1.02087	1.32224
ITGA3	0.10184	0.198883	0.931844	1.95289	-1.07314	1.90505
ITGA4	0.0340086	0.03712	0.976703	1.09149	-1.02385	1.44219
ITGA5	0.0305002	0.0543863	0.979081	1.78314	-1.02137	-1.58387
ITGA6	0.388811	0.366431	0.763759	-1.06108	-1.30931	1.41114
ITGA7	0.00816507	0.0165151	0.994356	2.02266	-1.00568	2.00229
ITGA8	0.0104571	0.018856	0.992778	1.80317	-1.00727	1.61235
ITGAL	0.0193148	0.038037	0.986701	1.96932	-1.01348	1.24044
ITGAM	0.00658477	0.0115599	0.995446	1.75555	-1.00457	1.13305
ITGAV	0.27827	0.355718	0.824579	1.27832	-1.21274	-1.07415
ITGB1	0.610054	0.560618	0.655172	-1.08818	-1.52632	1.26577
ITGB2	0.0783817	0.145331	0.947119	1.85415	-1.05583	-1.10824
ITGB3	0.0109807	0.0217448	0.992418	1.98026	-1.00764	-1.00419
ITGB4	0.0941066	0.157769	0.936852	1.67649	-1.0674	-1.11922
ITGB5	0.10591	0.150992	0.929219	1.42566	-1.07617	-1.19058
KAL1	0.00759814	0.00618173	0.994747	-1.22913	-1.00528	2.27334
LAMA1	0.000135235	0.000140291	0.999906	1.03739	-1.00009	-1.90061
LAMA2	0.373372	0.375602	0.771976	1.00597	-1.29538	-1.37409
LAMA3	0.17278	0.128003	0.887132	-1.34981	-1.12723	-2.45669
LAMB1	0.0397003	0.0681073	0.972857	1.71554	-1.0279	-1.55737
LAMB3	0.0464234	0.0566387	0.968334	1.22005	-1.0327	1.54563
LAMC1	0.478244	0.603747	0.717851	1.26243	-1.39305	1.1133
MMP1	5.28723e-05	9.73812e-05	0.999963	1.84182	-1.00004	-1.00655
MMP10	0.00159014	0.00221992	0.998898	1.39606	-1.0011	2.83401
MMP11	0.0487166	0.0618887	0.966796	1.27038	-1.03434	2.48502
MMP12	0.000151856	0.000361404	0.999895	2.37991	-1.00011	-319.917
MMP13	3.51953e-05	9.73812e-05	0.999976	2.76688	-1.00002	-1.94252
MMP14	0.0402257	0.0774267	0.972503	1.92481	-1.02827	-1.05853
MMP15	0.00123849	0.00200553	0.999142	1.61933	-1.00086	1.87362
MMP16	0.0189604	0.0437179	0.986944	2.30574	-1.01323	6.20939
MMP2	0.0778845	0.0913107	0.947446	1.17239	-1.05547	-1.14434
MMP3	4.72715e-05	0.00018971	0.999967	4.01319	-1.00003	-1.95792
MMP7	0.143864	0.191507	0.905092	1.33117	-1.10486	1.70631
MMP8	5.8161e-05	9.73812e-05	0.99996	1.67434	-1.00004	-1.93074
MMP9	0.00129054	0.00464249	0.999106	3.59731	-1.00089	-1.1099
NCAM1	0.128094	0.205524	0.91504	1.60447	-1.09285	2.13091
PECAM1	0.0129195	0.0371915	0.991085	2.87872	-1.009	1.3527
SELE	0.00416568	0.0130178	0.997117	3.12501	-1.00289	1.28661
SELL	0.00371097	0.00495716	0.997431	1.33582	-1.00258	1.63586
SELP	0.01076	0.019575	0.992569	1.81924	-1.00749	-1.0039
SGCE	0.163775	0.30357	0.892686	1.85358	-1.12021	1.44103
SPARC	0.429462	0.578082	0.742539	1.34606	-1.34673	2.20679
SPG7	0.0470475	0.0993256	0.967915	2.11118	-1.03315	2.82809
SPP1	0.026092	0.0436031	0.982077	1.67113	-1.01825	2.49604
TGFBI	0.115767	0.13588	0.922892	1.17374	-1.08355	1.25392
THBS1	0.0834422	0.111785	0.943803	1.33967	-1.05954	1.28318
THBS2	0.136918	0.203088	0.90946	1.48329	-1.09955	1.3033
THBS3	0.0163677	0.0373978	0.988719	2.28486	-1.01141	-1.06791
TIMP1	1.55346	1.7772	0.340693	1.14403	-2.93519	1.90181
TIMP2	0.361082	0.665923	0.778581	1.84425	-1.28439	2.15936
TIMP3	0.000121049	0.000407033	0.999916	3.36255	-1.00008	-1.36779
CLEC3B	0.0270176	0.0456214	0.981447	1.68858	-1.0189	6.62976
TNC	0.0100962	0.0114321	0.993026	1.13231	-1.00702	1.00331
VCAM1	0.0246726	0.0327522	0.983044	1.32747	-1.01725	-1.99567
VTN	0.00526863	0.00696036	0.996355	1.3211	-1.00366	1.78146
B2M	3.8438	4.53985	0.0696466	1.18108	-14.3582	1.31519
HPRT1	0.10415	0.0924745	0.930353	-1.12626	-1.07486	-1.31683
RPL13A	2.49791	2.38197	0.177032	-1.04868	-5.64868	1.00124
